# Supplementary material for: The Anticancer Potential of Kaempferol: A Systematic Review Based on In Vitro Studies
Source: Cancers (Basel). 2024 Jan 30;16(3):585. doi: 10.3390/cancers16030585 (PMC10854650; doi:10.3390/cancers16030585)
Supplement: Supplementary file 1 [file cancers-16-00585-s001.zip]

Archive with 1 entries (1 files):
- cancers-2805914-supplementary.pdf
